# Supplementary material for: Degrees of compositional shift in tree communities vary along a gradient of temperature change rates over one decade: Application of an individual‐based temporal beta‐diversity concept
Source: Ecol Evol. 2020 Sep 24;10(24):13613–23. doi: 10.1002/ece3.6579 (PMC7771126; doi:10.1002/ece3.6579)
Supplement: Supplementary file 1 — Appendix S1 [file ECE3-10-13613-s001.zip]

Archive with 12 entries (8 files):
- ece36579-sup-0001-AppendixS1/ece36579-sup-0001-FigS1.pdf
- ece36579-sup-0001-AppendixS1/ece36579-sup-0002-TableS1-S8.xlsx
- ece36579-sup-0001-AppendixS1/ece36579-sup-0003-TextS1.docx
- ece36579-sup-0001-AppendixS1/Supplentary_file_1/
- ece36579-sup-0001-AppendixS1/Supplentary_file_1/__MACOSX/
- ece36579-sup-0001-AppendixS1/Supplentary_file_1/__MACOSX/._Supplentary_file_1
- ece36579-sup-0001-AppendixS1/Supplentary_file_1/__MACOSX/Supplentary_file_1/
- ece36579-sup-0001-AppendixS1/Supplentary_file_1/__MACOSX/Supplentary_file_1/._function_example_script.R
- ece36579-sup-0001-AppendixS1/Supplentary_file_1/__MACOSX/Supplentary_file_1/._sample_data.csv
- ece36579-sup-0001-AppendixS1/Supplentary_file_1/Supplentary_file_1/
- ece36579-sup-0001-AppendixS1/Supplentary_file_1/Supplentary_file_1/function_example_script.R
- ece36579-sup-0001-AppendixS1/Supplentary_file_1/Supplentary_file_1/sample_data.csv
