# Supplementary material for: Degrees of compositional shift in tree communities vary along a gradient of temperature change rates over one decade: Application of an individual‐based temporal beta‐diversity concept
Source: Ecol Evol. 2020 Sep 24;10(24):13613–23. doi: 10.1002/ece3.6579 (PMC7771126; doi:10.1002/ece3.6579)
Supplement: Supplementary file 1 — Appendix S1 [file ECE3-10-13613-s001.zip › ece36579-sup-0001-AppendixS1/Supplentary_file_1/Supplentary_file_1/sample_data.csv]

indiv_id	species	com_T1	com_T2
Z1	sp_1	1	1
Z2	sp_1	1	1
Z3	sp_1	1	0
Z4	sp_1	0	1
Z5	sp_1	0	1
Z6	sp_2	1	1
Z7	sp_2	1	1
Z8	sp_2	1	0
Z9	sp_2	1	0
Z10	sp_2	1	0
Z11	sp_3	1	0
Z12	sp_3	1	0
Z13	sp_3	0	1
Z14	sp_3	0	1
Z15	sp_3	0	1
Z16	sp_4	1	0
Z17	sp_4	1	0
Z18	sp_4	1	0
Z19	sp_4	1	1
Z20	sp_4	0	1
